# Supplementary material for: Enforcing Ising-like magnetic anisotropy via trigonal distortion in the design of a W(v)–Co(ii) cyanide single-chain magnet
Source: Chem Sci. 2017 Nov 13;9(1):119–24. doi: 10.1039/c7sc02925j (PMC5873217; doi:10.1039/c7sc02925j)
Supplement: Supplementary file 2 [file SC-009-C7SC02925J-s002.cif]

# Electronic Supplementary Material (ESI) for Chemical Science.
# This journal is © The Royal Society of Chemistry 2017

####################################################################### 
# 
# This file contains crystal structure data downloaded from the 
# Cambridge Structural Database (CSD) hosted by the Cambridge 
# Crystallographic Data Centre (CCDC).
# 
# Full information about CCDC data access policies and citation 
# guidelines are available at http://www.ccdc.cam.ac.uk/access/V1 
# 
# Audit and citation data items may have been added by the CCDC. 
# Please retain this information to preserve the provenance of 
# this file and to allow appropriate attribution of the data. 
# 
#######################################################################

data_p-1
_database_code_depnum_ccdc_archive 'CCDC 1508991'
_audit_update_record             
;
2016-10-10 deposited with the CCDC.
2017-11-13 downloaded from the CCDC.
;

_audit_creation_method           SHELXL-97
_chemical_name_systematic        
; 
 ? 
;
_chemical_name_common            W2Co3-1D
_chemical_melting_point          ?
_chemical_formula_moiety         ?
_chemical_formula_sum            'C60 H76 Co3 N36 O8 W2'
_chemical_formula_weight         1974.06

loop_
_atom_type_symbol
_atom_type_description
_atom_type_scat_dispersion_real
_atom_type_scat_dispersion_imag
_atom_type_scat_source
C C 0.0033 0.0016 'International Tables Vol C Tables 4.2.6.8 and 6.1.1.4'
H H 0.0000 0.0000 'International Tables Vol C Tables 4.2.6.8 and 6.1.1.4'
N N 0.0061 0.0033 'International Tables Vol C Tables 4.2.6.8 and 6.1.1.4'
O O 0.0106 0.0060 'International Tables Vol C Tables 4.2.6.8 and 6.1.1.4'
Co Co 0.3494 0.9721 'International Tables Vol C Tables 4.2.6.8 and 6.1.1.4'
W W -0.8490 6.8722 'International Tables Vol C Tables 4.2.6.8 and 6.1.1.4'

_symmetry_cell_setting           triclinic
_symmetry_space_group_name_H-M   P-1

loop_
_symmetry_equiv_pos_as_xyz
'x, y, z'
'-x, -y, -z'

_cell_length_a                   11.910(3)
_cell_length_b                   12.221(3)
_cell_length_c                   15.587(4)
_cell_angle_alpha                69.947(3)
_cell_angle_beta                 81.802(3)
_cell_angle_gamma                66.513(3)
_cell_volume                     1954.5(9)
_cell_formula_units_Z            1
_cell_measurement_temperature    110(2)
_cell_measurement_reflns_used    5001
_cell_measurement_theta_min      2.32
_cell_measurement_theta_max      24.70

_exptl_crystal_description       plate
_exptl_crystal_colour            pink
_exptl_crystal_size_max          0.12
_exptl_crystal_size_mid          0.09
_exptl_crystal_size_min          0.03
_exptl_crystal_density_meas      ?
_exptl_crystal_density_diffrn    1.677
_exptl_crystal_density_method    'not measured'
_exptl_crystal_F_000             981
_exptl_absorpt_coefficient_mu    3.629
_exptl_absorpt_correction_type   multi-scan
_exptl_absorpt_correction_T_min  0.6057
_exptl_absorpt_correction_T_max  0.7456
_exptl_absorpt_process_details   'sadabs v2008/1'

_exptl_special_details           
; 
 ? 
;

_diffrn_ambient_temperature      110(2)
_diffrn_radiation_wavelength     0.71073
_diffrn_radiation_type           MoK\a
_diffrn_radiation_source         'fine-focus sealed tube'
_diffrn_radiation_monochromator  graphite
_diffrn_measurement_device_type  'Bruker APEX-II CCD'
_diffrn_measurement_method       '\f and \w scans'
_diffrn_detector_area_resol_mean ?
_diffrn_standards_number         0
_diffrn_standards_interval_count ?
_diffrn_standards_interval_time  ?
_diffrn_standards_decay_%        ?
_diffrn_reflns_number            20910
_diffrn_reflns_av_R_equivalents  0.0510
_diffrn_reflns_av_sigmaI/netI    0.0674
_diffrn_reflns_limit_h_min       -14
_diffrn_reflns_limit_h_max       14
_diffrn_reflns_limit_k_min       -15
_diffrn_reflns_limit_k_max       15
_diffrn_reflns_limit_l_min       -19
_diffrn_reflns_limit_l_max       19
_diffrn_reflns_theta_min         1.39
_diffrn_reflns_theta_max         26.36
_reflns_number_total             7907
_reflns_number_gt                6548
_reflns_threshold_expression     >2sigma(I)

_computing_data_collection       'Bruker APEX2'
_computing_cell_refinement       'Bruker SAINT'
_computing_data_reduction        'Bruker SAINT'
_computing_structure_solution    'SHELXS-97 (Sheldrick 2008)'
_computing_structure_refinement  'SHELXL-2013 (Sheldrick 2013)'
_computing_molecular_graphics    'Bruker SHELXTL'
_computing_publication_material  'Bruker SHELXTL'

_refine_special_details          
; 
 Refinement of F^2^ against ALL reflections.  The weighted R-factor wR and 
 goodness of fit S are based on F^2^, conventional R-factors R are based 
 on F, with F set to zero for negative F^2^. The threshold expression of 
 F^2^ > 2sigma(F^2^) is used only for calculating R-factors(gt) etc. and is 
 not relevant to the choice of reflections for refinement.  R-factors based 
 on F^2^ are statistically about twice as large as those based on F, and R- 
 factors based on ALL data will be even larger. 
;

_refine_ls_structure_factor_coef Fsqd
_refine_ls_matrix_type           full
_refine_ls_weighting_scheme      calc
_refine_ls_weighting_details     
'calc w=1/[\s^2^(Fo^2^)+(0.0335P)^2^+2.6537P] where P=(Fo^2^+2Fc^2^)/3'
_atom_sites_solution_primary     direct
_atom_sites_solution_secondary   difmap
_atom_sites_solution_hydrogens   geom
_refine_ls_hydrogen_treatment    mixed
_refine_ls_extinction_method     none
_refine_ls_extinction_coef       ?
_refine_ls_number_reflns         7907
_refine_ls_number_parameters     501
_refine_ls_number_restraints     0
_refine_ls_R_factor_all          0.0532
_refine_ls_R_factor_gt           0.0394
_refine_ls_wR_factor_ref         0.0860
_refine_ls_wR_factor_gt          0.0793
_refine_ls_goodness_of_fit_ref   1.030
_refine_ls_restrained_S_all      1.030
_refine_ls_shift/su_max          0.001
_refine_ls_shift/su_mean         0.000

loop_
_atom_site_label
_atom_site_type_symbol
_atom_site_fract_x
_atom_site_fract_y
_atom_site_fract_z
_atom_site_U_iso_or_equiv
_atom_site_adp_type
_atom_site_occupancy
_atom_site_symmetry_multiplicity
_atom_site_calc_flag
_atom_site_refinement_flags
_atom_site_disorder_assembly
_atom_site_disorder_group
W1 W 0.196069(19) 0.43355(2) 0.279649(14) 0.01466(7) Uani 1 1 d . . .
Co1 Co 0.26813(6) 0.32094(6) 0.63540(4) 0.01556(16) Uani 1 1 d . . .
O1 O 0.2251(3) 0.1634(3) 0.6670(3) 0.0271(9) Uani 1 1 d . . .
N1 N 0.2319(4) 0.3656(4) 0.4995(3) 0.0214(10) Uani 1 1 d . . .
C1 C 0.2176(5) 0.3897(5) 0.4245(4) 0.0181(11) Uani 1 1 d . . .
Co2 Co 0.5000 0.5000 0.0000 0.0157(2) Uani 1 2 d S . .
O2 O 0.5703(3) 0.3069(3) 0.0400(3) 0.0288(9) Uani 1 1 d . . .
N2 N 0.4049(4) 0.4956(4) 0.1276(3) 0.0265(11) Uani 1 1 d . . .
C2 C 0.3342(5) 0.4767(5) 0.1820(4) 0.0200(12) Uani 1 1 d . . .
O3 O 0.6567(4) 0.4918(4) 0.0455(3) 0.0410(11) Uani 1 1 d . . .
N3 N -0.0875(4) 0.5693(4) 0.3429(3) 0.0189(10) Uani 1 1 d . . .
C3 C 0.0115(5) 0.5199(5) 0.3230(3) 0.0164(11) Uani 1 1 d . . .
O4 O 0.3041(5) 0.8572(6) 0.1422(4) 0.0758(18) Uani 1 1 d . . .
N4 N 0.0454(5) 0.6713(5) 0.1047(3) 0.0328(12) Uani 1 1 d . . .
C4 C 0.0977(5) 0.5876(6) 0.1642(4) 0.0238(13) Uani 1 1 d . . .
N5 N 0.2162(5) 0.6750(5) 0.3178(3) 0.0295(12) Uani 1 1 d . . .
C5 C 0.2083(5) 0.5938(5) 0.3022(3) 0.0189(12) Uani 1 1 d . . .
N6 N 0.2072(5) 0.2975(5) 0.1280(4) 0.0394(14) Uani 1 1 d . . .
C6 C 0.2019(5) 0.3458(5) 0.1804(4) 0.0254(13) Uani 1 1 d . . .
N7 N 0.0963(5) 0.2034(5) 0.3798(4) 0.0330(12) Uani 1 1 d . . .
C7 C 0.1313(5) 0.2820(5) 0.3457(4) 0.0210(12) Uani 1 1 d . . .
N8 N 0.4585(5) 0.1955(5) 0.3392(3) 0.0335(12) Uani 1 1 d . . .
C8 C 0.3675(5) 0.2763(5) 0.3188(4) 0.0229(12) Uani 1 1 d . . .
N9 N 0.5409(4) 0.2191(4) 0.6669(3) 0.0231(10) Uani 1 1 d . . .
C9 C 0.5024(5) 0.3118(5) 0.7131(4) 0.0219(12) Uani 1 1 d . . .
H9 H 0.5768 0.3090 0.7379 0.026 Uiso 1 1 calc R . .
N10 N 0.4558(4) 0.2044(4) 0.6258(3) 0.0190(10) Uani 1 1 d . . .
C10 C 0.5174(5) 0.1099(5) 0.5948(4) 0.0259(13) Uani 1 1 d . . .
H10 H 0.4824 0.0783 0.5624 0.031 Uiso 1 1 calc R . .
N11 N 0.4220(4) 0.2870(4) 0.7877(3) 0.0219(10) Uani 1 1 d . . .
C11 C 0.6417(5) 0.0617(5) 0.6158(4) 0.0293(14) Uani 1 1 d . . .
H11 H 0.7048 -0.0064 0.6005 0.035 Uiso 1 1 calc R . .
N12 N 0.3129(4) 0.2852(4) 0.7715(3) 0.0195(10) Uani 1 1 d . . .
C12 C 0.6539(5) 0.1314(5) 0.6624(4) 0.0264(13) Uani 1 1 d . . .
H12 H 0.7273 0.1210 0.6872 0.032 Uiso 1 1 calc R . .
N13 N 0.4450(4) 0.4364(4) 0.6483(3) 0.0227(10) Uani 1 1 d . . .
C13 C 0.2570(5) 0.2692(5) 0.8524(4) 0.0249(13) Uani 1 1 d . . .
H13 H 0.1780 0.2651 0.8630 0.030 Uiso 1 1 calc R . .
N14 N 0.3416(4) 0.4630(4) 0.6049(3) 0.0204(10) Uani 1 1 d . . .
C14 C 0.3290(6) 0.2594(6) 0.9193(4) 0.0315(14) Uani 1 1 d . . .
H14 H 0.3099 0.2461 0.9824 0.038 Uiso 1 1 calc R . .
N15 N 0.1206(5) 0.0653(5) 0.6345(4) 0.0398(14) Uani 1 1 d . . .
C15 C 0.4317(5) 0.2727(5) 0.8762(4) 0.0238(13) Uani 1 1 d . . .
H15 H 0.4986 0.2721 0.9034 0.029 Uiso 1 1 calc R . .
N16 N 0.5625(5) 0.1162(4) 0.1111(3) 0.0321(12) Uani 1 1 d . . .
C16 C 0.3137(5) 0.5801(5) 0.5517(4) 0.0256(13) Uani 1 1 d . . .
H16 H 0.2450 0.6254 0.5122 0.031 Uiso 1 1 calc R . .
N17 N 0.8099(4) 0.4164(5) 0.1423(3) 0.0298(12) Uani 1 1 d . . .
C17 C 0.3970(5) 0.6296(6) 0.5602(4) 0.0300(14) Uani 1 1 d . . .
H17 H 0.3962 0.7117 0.5290 0.036 Uiso 1 1 calc R . .
N18 N 0.1044(7) 0.9840(7) 0.1194(5) 0.069(2) Uani 1 1 d . . .
C18 C 0.4798(5) 0.5353(6) 0.6228(4) 0.0286(14) Uani 1 1 d . . .
H18 H 0.5488 0.5386 0.6443 0.034 Uiso 1 1 calc R . .
C19 C 0.1314(6) 0.1624(6) 0.6423(4) 0.0318(14) Uani 1 1 d . . .
H19 H 0.0620 0.2391 0.6279 0.038 Uiso 1 1 calc R . .
C20 C 0.0070(7) 0.0722(7) 0.6036(5) 0.052(2) Uani 1 1 d . . .
H20A H -0.0600 0.1493 0.6082 0.077 Uiso 1 1 calc R . .
H20B H -0.0117 -0.0009 0.6420 0.077 Uiso 1 1 calc R . .
H20C H 0.0165 0.0728 0.5400 0.077 Uiso 1 1 calc R . .
C21 C 0.2246(8) -0.0528(8) 0.6490(8) 0.093(4) Uani 1 1 d . . .
H21A H 0.3005 -0.0375 0.6430 0.139 Uiso 1 1 calc R . .
H21B H 0.2241 -0.0914 0.6034 0.139 Uiso 1 1 calc R . .
H21C H 0.2195 -0.1095 0.7103 0.139 Uiso 1 1 calc R . .
C22 C 0.5178(6) 0.2379(5) 0.0871(4) 0.0264(13) Uani 1 1 d . . .
H22 H 0.4373 0.2771 0.1077 0.032 Uiso 1 1 calc R . .
C23 C 0.6858(8) 0.0503(7) 0.0890(7) 0.095(4) Uani 1 1 d . . .
H23A H 0.6867 0.0160 0.0405 0.143 Uiso 1 1 calc R . .
H23B H 0.7262 -0.0186 0.1433 0.143 Uiso 1 1 calc R . .
H23C H 0.7293 0.1081 0.0681 0.143 Uiso 1 1 calc R . .
C24 C 0.4943(7) 0.0410(6) 0.1623(5) 0.055(2) Uani 1 1 d . . .
H24A H 0.4152 0.0950 0.1805 0.083 Uiso 1 1 calc R . .
H24B H 0.5402 -0.0213 0.2169 0.083 Uiso 1 1 calc R . .
H24C H 0.4808 -0.0023 0.1245 0.083 Uiso 1 1 calc R . .
C25 C 0.6956(7) 0.4409(6) 0.1183(5) 0.0468(19) Uani 1 1 d . . .
H25 H 0.6431 0.4139 0.1652 0.056 Uiso 1 1 calc R . .
C26 C 0.8957(7) 0.4517(7) 0.0794(5) 0.0470(18) Uani 1 1 d . . .
H26A H 0.9719 0.3782 0.0837 0.071 Uiso 1 1 calc R . .
H26B H 0.9123 0.5164 0.0930 0.071 Uiso 1 1 calc R . .
H26C H 0.8630 0.4852 0.0174 0.071 Uiso 1 1 calc R . .
C27 C 0.8392(7) 0.3648(7) 0.2379(5) 0.054(2) Uani 1 1 d . . .
H27A H 0.8600 0.4235 0.2563 0.081 Uiso 1 1 calc R . .
H27B H 0.9091 0.2845 0.2492 0.081 Uiso 1 1 calc R . .
H27C H 0.7684 0.3513 0.2735 0.081 Uiso 1 1 calc R . .
C28 C 0.1983(8) 0.8709(8) 0.1273(6) 0.067(2) Uani 1 1 d . . .
H28 H 0.1831 0.8031 0.1214 0.081 Uiso 1 1 calc R . .
C29 C 0.1267(10) 1.0888(9) 0.1214(8) 0.102(4) Uani 1 1 d . . .
H29A H 0.2149 1.0657 0.1261 0.153 Uiso 1 1 calc R . .
H29B H 0.0846 1.1143 0.1742 0.153 Uiso 1 1 calc R . .
H29C H 0.0959 1.1587 0.0652 0.153 Uiso 1 1 calc R . .
C30 C -0.0187(9) 0.9952(13) 0.1122(8) 0.130(5) Uani 1 1 d . . .
H30A H -0.0182 0.9150 0.1119 0.194 Uiso 1 1 calc R . .
H30B H -0.0550 1.0610 0.0554 0.194 Uiso 1 1 calc R . .
H30C H -0.0672 1.0174 0.1644 0.194 Uiso 1 1 calc R . .

loop_
_atom_site_aniso_label
_atom_site_aniso_U_11
_atom_site_aniso_U_22
_atom_site_aniso_U_33
_atom_site_aniso_U_23
_atom_site_aniso_U_13
_atom_site_aniso_U_12
W1 0.01443(12) 0.01769(12) 0.01241(11) -0.00671(8) 0.00105(8) -0.00532(9)
Co1 0.0153(4) 0.0163(4) 0.0135(4) -0.0056(3) -0.0002(3) -0.0035(3)
O1 0.026(2) 0.022(2) 0.032(2) -0.0043(18) -0.0040(18) -0.0102(18)
N1 0.020(2) 0.024(3) 0.019(3) -0.010(2) 0.002(2) -0.006(2)
C1 0.013(3) 0.021(3) 0.021(3) -0.010(2) -0.001(2) -0.004(2)
Co2 0.0155(5) 0.0173(5) 0.0150(5) -0.0054(4) 0.0016(4) -0.0073(4)
O2 0.029(2) 0.015(2) 0.033(2) -0.0024(18) 0.0083(18) -0.0061(18)
N2 0.030(3) 0.026(3) 0.024(3) -0.010(2) 0.011(2) -0.013(2)
C2 0.019(3) 0.017(3) 0.022(3) -0.009(2) 0.001(2) -0.002(2)
O3 0.046(3) 0.040(3) 0.043(3) -0.017(2) -0.015(2) -0.013(2)
N3 0.017(2) 0.021(3) 0.016(2) -0.0065(19) -0.0020(19) -0.003(2)
C3 0.014(3) 0.020(3) 0.016(3) -0.006(2) -0.003(2) -0.006(2)
O4 0.057(4) 0.083(5) 0.079(4) -0.011(3) -0.018(3) -0.024(3)
N4 0.030(3) 0.038(3) 0.022(3) -0.002(2) -0.001(2) -0.011(3)
C4 0.023(3) 0.034(4) 0.014(3) -0.006(3) 0.002(2) -0.011(3)
N5 0.038(3) 0.029(3) 0.028(3) -0.013(2) -0.002(2) -0.015(2)
C5 0.018(3) 0.023(3) 0.016(3) -0.008(2) 0.000(2) -0.006(2)
N6 0.052(4) 0.044(3) 0.033(3) -0.020(3) -0.001(3) -0.021(3)
C6 0.030(3) 0.028(3) 0.022(3) -0.010(3) 0.004(3) -0.015(3)
N7 0.032(3) 0.024(3) 0.044(3) -0.012(3) 0.008(2) -0.014(2)
C7 0.019(3) 0.021(3) 0.018(3) -0.005(2) 0.001(2) -0.004(2)
N8 0.027(3) 0.033(3) 0.033(3) -0.011(2) 0.005(2) -0.004(3)
C8 0.024(3) 0.021(3) 0.016(3) -0.003(2) 0.004(2) -0.005(3)
N9 0.021(3) 0.020(3) 0.026(3) -0.008(2) -0.002(2) -0.005(2)
C9 0.019(3) 0.021(3) 0.027(3) -0.011(3) -0.004(2) -0.005(2)
N10 0.015(2) 0.019(2) 0.023(2) -0.008(2) 0.0035(19) -0.007(2)
C10 0.030(3) 0.025(3) 0.026(3) -0.015(3) 0.007(3) -0.010(3)
N11 0.023(3) 0.023(3) 0.021(2) -0.008(2) -0.002(2) -0.007(2)
C11 0.019(3) 0.019(3) 0.039(4) -0.012(3) 0.012(3) 0.002(2)
N12 0.017(2) 0.023(3) 0.017(2) -0.007(2) -0.0025(19) -0.004(2)
C12 0.016(3) 0.022(3) 0.031(3) -0.004(3) 0.000(2) -0.001(2)
N13 0.022(3) 0.017(2) 0.029(3) -0.007(2) -0.002(2) -0.006(2)
C13 0.034(3) 0.017(3) 0.020(3) -0.006(2) 0.001(3) -0.007(3)
N14 0.020(2) 0.021(3) 0.017(2) -0.007(2) -0.0030(19) -0.003(2)
C14 0.040(4) 0.033(4) 0.019(3) -0.009(3) 0.004(3) -0.011(3)
N15 0.036(3) 0.036(3) 0.059(4) -0.027(3) 0.010(3) -0.019(3)
C15 0.027(3) 0.018(3) 0.029(3) -0.011(2) -0.013(3) -0.003(3)
N16 0.041(3) 0.017(3) 0.031(3) -0.003(2) 0.003(2) -0.008(2)
C16 0.026(3) 0.023(3) 0.020(3) -0.003(3) 0.002(2) -0.006(3)
N17 0.024(3) 0.030(3) 0.036(3) -0.006(2) -0.008(2) -0.013(2)
C17 0.036(4) 0.021(3) 0.034(3) -0.007(3) -0.001(3) -0.012(3)
N18 0.061(5) 0.067(5) 0.071(5) -0.013(4) -0.020(4) -0.016(4)
C18 0.023(3) 0.035(4) 0.032(3) -0.011(3) 0.000(3) -0.015(3)
C19 0.038(4) 0.022(3) 0.036(4) -0.011(3) 0.002(3) -0.010(3)
C20 0.057(5) 0.057(5) 0.063(5) -0.029(4) 0.011(4) -0.038(4)
C21 0.054(6) 0.053(6) 0.186(12) -0.066(7) 0.022(6) -0.019(5)
C22 0.035(3) 0.021(3) 0.023(3) -0.009(3) 0.009(3) -0.011(3)
C23 0.057(6) 0.027(4) 0.151(10) 0.001(5) 0.036(6) -0.002(4)
C24 0.070(5) 0.031(4) 0.056(5) -0.008(4) 0.025(4) -0.025(4)
C25 0.066(5) 0.032(4) 0.045(5) -0.013(4) 0.003(4) -0.022(4)
C26 0.052(5) 0.063(5) 0.041(4) -0.023(4) 0.009(4) -0.033(4)
C27 0.077(6) 0.065(5) 0.038(4) -0.025(4) 0.005(4) -0.039(5)
C28 0.060(6) 0.050(5) 0.071(6) 0.006(4) -0.017(5) -0.016(5)
C29 0.133(10) 0.065(7) 0.133(10) -0.052(7) -0.008(8) -0.042(7)
C30 0.047(6) 0.186(14) 0.144(11) -0.034(10) -0.012(7) -0.044(8)

_geom_special_details            
; 
 All esds (except the esd in the dihedral angle between two l.s. planes) 
 are estimated using the full covariance matrix.  The cell esds are taken 
 into account individually in the estimation of esds in distances, angles 
 and torsion angles; correlations between esds in cell parameters are only 
 used when they are defined by crystal symmetry.  An approximate (isotropic) 
 treatment of cell esds is used for estimating esds involving l.s. planes. 
;

loop_
_geom_bond_atom_site_label_1
_geom_bond_atom_site_label_2
_geom_bond_distance
_geom_bond_site_symmetry_2
_geom_bond_publ_flag
W1 C6 2.143(6) . ?
W1 C3 2.149(5) . ?
W1 C8 2.159(6) . ?
W1 C1 2.162(5) . ?
W1 C4 2.163(6) . ?
W1 C7 2.165(6) . ?
W1 C5 2.166(5) . ?
W1 C2 2.174(6) . ?
Co1 N1 2.061(5) . ?
Co1 O1 2.069(4) . ?
Co1 N3 2.085(4) 2_566 ?
Co1 N12 2.116(4) . ?
Co1 N14 2.129(5) . ?
Co1 N10 2.135(4) . ?
O1 C19 1.237(7) . ?
N1 C1 1.124(6) . ?
Co2 O3 2.043(4) 2_665 ?
Co2 O3 2.043(4) . ?
Co2 O2 2.055(4) . ?
Co2 O2 2.055(4) 2_665 ?
Co2 N2 2.139(5) 2_665 ?
Co2 N2 2.139(5) . ?
O2 C22 1.227(6) . ?
N2 C2 1.139(7) . ?
O3 C25 1.151(8) . ?
N3 C3 1.144(6) . ?
N3 Co1 2.085(4) 2_566 ?
O4 C28 1.248(9) . ?
N4 C4 1.141(7) . ?
N5 C5 1.140(7) . ?
N6 C6 1.144(7) . ?
N7 C7 1.134(7) . ?
N8 C8 1.131(7) . ?
N9 C12 1.356(7) . ?
N9 N10 1.371(6) . ?
N9 C9 1.437(7) . ?
C9 N11 1.426(7) . ?
C9 N13 1.455(7) . ?
N10 C10 1.308(7) . ?
C10 C11 1.399(8) . ?
N11 C15 1.347(7) . ?
N11 N12 1.369(6) . ?
C11 C12 1.352(8) . ?
N12 C13 1.329(7) . ?
N13 C18 1.346(7) . ?
N13 N14 1.359(6) . ?
C13 C14 1.388(8) . ?
N14 C16 1.316(7) . ?
C14 C15 1.351(8) . ?
N15 C19 1.290(7) . ?
N15 C21 1.449(9) . ?
N15 C20 1.461(8) . ?
N16 C22 1.295(7) . ?
N16 C23 1.424(9) . ?
N16 C24 1.431(8) . ?
C16 C17 1.392(8) . ?
N17 C25 1.353(9) . ?
N17 C26 1.403(8) . ?
N17 C27 1.439(8) . ?
C17 C18 1.360(8) . ?
N18 C28 1.367(10) . ?
N18 C29 1.418(10) . ?
N18 C30 1.435(11) . ?

loop_
_geom_angle_atom_site_label_1
_geom_angle_atom_site_label_2
_geom_angle_atom_site_label_3
_geom_angle
_geom_angle_site_symmetry_1
_geom_angle_site_symmetry_3
_geom_angle_publ_flag
C6 W1 C3 111.4(2) . . ?
C6 W1 C8 81.5(2) . . ?
C3 W1 C8 144.6(2) . . ?
C6 W1 C1 141.0(2) . . ?
C3 W1 C1 77.75(19) . . ?
C8 W1 C1 72.82(19) . . ?
C6 W1 C4 75.8(2) . . ?
C3 W1 C4 71.96(19) . . ?
C8 W1 C4 143.0(2) . . ?
C1 W1 C4 140.1(2) . . ?
C6 W1 C7 72.4(2) . . ?
C3 W1 C7 74.0(2) . . ?
C8 W1 C7 79.3(2) . . ?
C1 W1 C7 74.4(2) . . ?
C4 W1 C7 119.7(2) . . ?
C6 W1 C5 145.7(2) . . ?
C3 W1 C5 79.93(19) . . ?
C8 W1 C5 108.4(2) . . ?
C1 W1 C5 71.82(19) . . ?
C4 W1 C5 77.7(2) . . ?
C7 W1 C5 140.8(2) . . ?
C6 W1 C2 76.1(2) . . ?
C3 W1 C2 141.39(19) . . ?
C8 W1 C2 72.7(2) . . ?
C1 W1 C2 121.18(19) . . ?
C4 W1 C2 73.7(2) . . ?
C7 W1 C2 140.38(19) . . ?
C5 W1 C2 75.94(19) . . ?
N1 Co1 O1 90.52(17) . . ?
N1 Co1 N3 90.49(17) . 2_566 ?
O1 Co1 N3 91.44(16) . 2_566 ?
N1 Co1 N12 175.35(18) . . ?
O1 Co1 N12 93.94(16) . . ?
N3 Co1 N12 90.73(16) 2_566 . ?
N1 Co1 N14 91.52(17) . . ?
O1 Co1 N14 170.98(16) . . ?
N3 Co1 N14 97.33(17) 2_566 . ?
N12 Co1 N14 83.88(17) . . ?
N1 Co1 N10 94.58(17) . . ?
O1 Co1 N10 88.38(16) . . ?
N3 Co1 N10 174.93(16) 2_566 . ?
N12 Co1 N10 84.23(16) . . ?
N14 Co1 N10 82.69(17) . . ?
C19 O1 Co1 125.0(4) . . ?
C1 N1 Co1 176.8(4) . . ?
N1 C1 W1 178.2(5) . . ?
O3 Co2 O3 180.0(3) 2_665 . ?
O3 Co2 O2 91.47(17) 2_665 . ?
O3 Co2 O2 88.53(17) . . ?
O3 Co2 O2 88.53(17) 2_665 2_665 ?
O3 Co2 O2 91.47(17) . 2_665 ?
O2 Co2 O2 180.000(1) . 2_665 ?
O3 Co2 N2 94.73(19) 2_665 2_665 ?
O3 Co2 N2 85.27(19) . 2_665 ?
O2 Co2 N2 89.79(16) . 2_665 ?
O2 Co2 N2 90.21(16) 2_665 2_665 ?
O3 Co2 N2 85.27(19) 2_665 . ?
O3 Co2 N2 94.73(19) . . ?
O2 Co2 N2 90.21(16) . . ?
O2 Co2 N2 89.79(16) 2_665 . ?
N2 Co2 N2 180.000(1) 2_665 . ?
C22 O2 Co2 126.2(4) . . ?
C2 N2 Co2 155.9(5) . . ?
N2 C2 W1 175.7(5) . . ?
C25 O3 Co2 126.8(5) . . ?
C3 N3 Co1 172.7(4) . 2_566 ?
N3 C3 W1 177.3(5) . . ?
N4 C4 W1 177.9(5) . . ?
N5 C5 W1 177.1(5) . . ?
N6 C6 W1 178.7(6) . . ?
N7 C7 W1 179.2(5) . . ?
N8 C8 W1 178.6(5) . . ?
C12 N9 N10 110.9(4) . . ?
C12 N9 C9 129.1(5) . . ?
N10 N9 C9 119.8(4) . . ?
N11 C9 N9 111.7(4) . . ?
N11 C9 N13 111.0(4) . . ?
N9 C9 N13 109.7(4) . . ?
C10 N10 N9 105.3(4) . . ?
C10 N10 Co1 136.9(4) . . ?
N9 N10 Co1 117.7(3) . . ?
N10 C10 C11 111.0(5) . . ?
C15 N11 N12 111.0(4) . . ?
C15 N11 C9 129.3(5) . . ?
N12 N11 C9 119.5(4) . . ?
C12 C11 C10 106.2(5) . . ?
C13 N12 N11 104.5(4) . . ?
C13 N12 Co1 136.6(4) . . ?
N11 N12 Co1 118.6(3) . . ?
C11 C12 N9 106.6(5) . . ?
C18 N13 N14 111.9(4) . . ?
C18 N13 C9 129.1(5) . . ?
N14 N13 C9 119.0(4) . . ?
N12 C13 C14 111.2(5) . . ?
C16 N14 N13 104.4(4) . . ?
C16 N14 Co1 136.9(4) . . ?
N13 N14 Co1 118.7(3) . . ?
C15 C14 C13 105.9(5) . . ?
C19 N15 C21 120.8(6) . . ?
C19 N15 C20 121.7(6) . . ?
C21 N15 C20 117.3(6) . . ?
N11 C15 C14 107.4(5) . . ?
C22 N16 C23 120.4(6) . . ?
C22 N16 C24 123.1(6) . . ?
C23 N16 C24 116.5(5) . . ?
N14 C16 C17 111.7(5) . . ?
C25 N17 C26 122.8(6) . . ?
C25 N17 C27 118.0(6) . . ?
C26 N17 C27 118.9(5) . . ?
C18 C17 C16 105.3(5) . . ?
C28 N18 C29 121.0(8) . . ?
C28 N18 C30 119.3(9) . . ?
C29 N18 C30 119.8(9) . . ?
N13 C18 C17 106.6(5) . . ?
O1 C19 N15 125.0(6) . . ?
O2 C22 N16 125.7(6) . . ?
O3 C25 N17 125.2(7) . . ?
O4 C28 N18 119.5(9) . . ?

_diffrn_measured_fraction_theta_max 0.990
_diffrn_reflns_theta_full        26.36
_diffrn_measured_fraction_theta_full 0.990
_refine_diff_density_max         1.299
_refine_diff_density_min         -1.095
_refine_diff_density_rms         0.155
